# Supplementary material for: Molecular Design-Based Breeding: A Kinship Index-Based Selection Method for Complex Traits in Small Livestock Populations
Source: Genes (Basel). 2023 Mar 27;14(4):807. doi: 10.3390/genes14040807 (PMC10137344; doi:10.3390/genes14040807)
Supplement: Supplementary file 1 [file genes-14-00807-s001.zip]

Archive with 1 entries (1 files):
- genes-2236061-supplementary.xlsx
