# Supplementary material for: Molecular Design-Based Breeding: A Kinship Index-Based Selection Method for Complex Traits in Small Livestock Populations
Source: Genes (Basel). 2023 Mar 27;14(4):807. doi: 10.3390/genes14040807 (PMC10137344; doi:10.3390/genes14040807)
Supplement: Supplementary file 1 [file genes-14-00807-s001.zip › genes-2236061-supplementary.xlsx]

## Sheet: Sheet1
supplement table S1
genenation	F1	F2	G1	G2	G3	G4	G5
simulation test
GBLUP(dominance 10%)	53.485 A	55.4695 A	56.3978 A	57.4165 A	58.1771 A	58.8652 A	59.6308 A
BayeB(dominance 10%)	53.2072 A	55.2232 A	56.0266 A	56.8639 A	57.768 A	58.5975 A	59.3002 A
KIS(dominance 10%)	54.7107 A	55.6954 A	56.7003 A	57.8833 A	58.7541 A	59.7001 A	60.7548 A
TBV(dominance 10%)	54.7301 A	57.1591 A	58.7729 B	59.9683 B	61.1921 B	62.4555 B	63.5511 B
GBLUP(dominance 20%)	52.731 A	54.725 A	55.428 A	56.423 A	57.233 A	58.057 A	58.685 A
BayeB(dominance 20%)	52.66 A	54.818 A	55.679 A	56.598 A	57.462 A	58.247 A	58.799 A
KIS(dominance 20%)	53.418 A	54.534 A	55.721 A	56.534 A	57.667 A	58.363 A	59.286 A
TBV(dominance 20%)	53.816 A	56.375 A	57.867 A	58.939 A	60.139 B	61.336 B	62.424 B
GBLUP(dominance 30%)	52.368 A	54.091 A	55.165 A	56.056 A	56.62 A	57.587 A	58.08 A
BayeB(dominance 30%)	52.534 A	54.045 A	54.582 A	55.631 A	56.335 A	56.709 A	57.462 A
KIS(dominance 30%)	52.876 A	53.209 A	54.157 A	54.789 A	55.767 A	56.383 A	57.276 A
TBV(dominance 30%)	53.607 A	55.81 A	57.068 A	58.328 B	59.543 B	60.763 B	61.98 B
GBLUP(epistatic 10%)	52.8763 A	54.6505 A	55.509 A	56.6655 A	57.452 A	57.9583 A	58.6803 A
BayeB(epistatic 10%)	52.7231 A	54.4565 A	55.198 A	56.0743 A	56.79 A	57.5413 A	58.2693 A
KIS(epistatic 10%)	53.4724 A	54.5096 A	55.471 A	56.7153 A	57.443 A	58.4309 A	59.0313 A
TBV(epistatic 10%)	53.8563 A	56.5087 A	57.687 A	59.0997 B	60.233 B	61.4288 B	62.4329 B
GBLUP(epistatic 20%)	50.004 A	51.862 A	52.707 A	53.328 A	54.082 A	55.101 A	55.662 A
BayeB(epistatic 20%)	50.2 A	51.824 A	52.785 A	53.413 A	54.214 A	54.891 A	55.427 A
KIS(epistatic 20%)	50.843 A	51.982 A	53.063 A	53.784 A	54.59 A	55.131 A	56.005 A
TBV(epistatic 20%)	51.23 A	53.443 A	54.953 A	56.034 A	57.122 A	58.223 A	59.256 B
GBLUP(epistatic 30%)	47.978 A	49.3 A	50.138 A	50.873 A	51.379 A	52.177 A	52.66 A
BayeB(epistatic 30%)	47.759 A	49.338 A	50.213 A	50.676 A	51.533 A	52.307 A	52.722 A
KIS(epistatic 30%)	47.77 A	49.499 A	50.289 A	50.989 A	51.663 A	52.485 A	53.06 A
TBV(epistatic 30%)	48.45 A	50.907 A	52.125 A	53.191 A	54.254 A	55.062 A	56.055 B
GBLUP(dominance + epistatic 10%)	52.956 A	54.881 A	55.794 A	56.311 A	57.032 A	57.666 A	58.476 A
BayeB(dominance + epistatic 10%)	52.909 A	54.566 A	55.588 A	56.232 A	57.198 A	57.588 A	58.375 A
KIS(dominance + epistatic 10%)	54.109 A	54.805 A	56.029 A	56.819 A	57.715 A	58.477 A	59.383 A
TBV(dominance + epistatic 10%)	54.168 A	56.528 A	57.737 A	58.942 A	60.21 A	61.431 A	62.51 A
GBLUP(dominance + epistatic 20%)	49.202 A	50.79 A	51.52 A	52.192 A	52.909 A	53.64 A	54.392 A
BayeB(dominance + epistatic 20%)	49.058 A	50.802 A	51.432 A	51.937 A	52.7 A	53.212 A	53.847 A
KIS(dominance + epistatic 20%)	49.913 A	50.578 A	51.58 A	52.297 A	53.126 A	53.871 A	54.456 A
TBV(dominance + epistatic 20%)	49.989 A	52.409 A	53.286 A	54.572 A	55.632 A	56.739 B	57.601 B
GBLUP(dominance + epistatic 30%)	48.6207 A	49.91 A	50.9243 A	51.38 A	52.0317 A	52.564 A	53.174 A
BayeB(dominance + epistatic 30%)	48.4844 A	50.064 A	50.5589 A	51.3231 A	51.9912 A	52.645 A	53.183 A
KIS(dominance + epistatic 30%)	48.9964 A	49.854 A	50.5981 A	51.1282 A	51.8052 A	52.372 A	52.973 A
TBV(dominance + epistatic 30%)	49.3494 A	51.348 A	52.5579 A	53.4821 A	54.439 A	55.263 B	56.22 B
supplement table S2
Generation	F1	F2	G1	G2	G3	G4	G5
Method
GBLUP	0.055	0.057	0.057	0.054	0.055	0.055	0.058
BayesB	0.057	0.065	0.059	0.064	0.063	0.063	0.062
KIS	0.058	0.056	0.051	0.052	0.054	0.051	0.055
TBV	0.06	0.055	0.053	0.053	0.053	0.051	0.05
